# Supplementary material for: Distinct and Predictive Histone Lysine Acetylation Patterns at Promoters, Enhancers, and Gene Bodies
Source: G3 (Bethesda). 2014 Aug 12;4(11):2051–63. doi: 10.1534/g3.114.013565 (PMC4232531; doi:10.1534/g3.114.013565)
Supplement: Supporting Information [file supp_g3.114.013565_TableS1.xls]

## Sheet: Sheet1
Table S1. GO terms for acetylation-enriched terms in H1
GO Term	Description	P-value	Category	Genes
GO:0008380	RNA splicing	3.28e-09	Process	[LGALS3 - lectin, galactoside-binding, soluble, 3, HNRNPUL1 - heterogeneous nuclear ribonucleoprotein u-like 1, WTAP - wilms tumor 1 associated protein, SUGP2 - surp and g patch domain containing 2, RBMXL1 - rna binding motif protein, x-linked-like 1, SF3A3 - splicing factor 3a, subunit 3, 60kda, RBM25 - rna binding motif protein 25, PRPF6 - prp6 pre-mrna processing factor 6 homolog (s. cerevisia…
GO:0006397	mRNA processing	5.9e-09	Process	[TSEN15 - trna splicing endonuclease 15 homolog (s. cerevisiae), SSU72 - ssu72 rna polymerase ii ctd phosphatase homolog (s. cerevisiae), LGALS3 - lectin, galactoside-binding, soluble, 3, HNRNPUL1 - heterogeneous nuclear ribonucleoprotein u-like 1, WTAP - wilms tumor 1 associated protein, SYMPK - symplekin, SUGP2 - surp and g patch domain containing 2, RBMXL1 - rna binding motif protein, x-linked…
GO:0000375	RNA splicing, via transesterification reactions	1.82e-08	Process	[CPSF1 - cleavage and polyadenylation specific factor 1, 160kda, HNRNPUL1 - heterogeneous nuclear ribonucleoprotein u-like 1, HNRNPF - heterogeneous nuclear ribonucleoprotein f, HNRNPC - heterogeneous nuclear ribonucleoprotein c (c1/c2), SYNCRIP - synaptotagmin binding, cytoplasmic rna interacting protein, LSM2 - lsm2 homolog, u6 small nuclear rna associated (s. cerevisiae), SF3A3 - splicing fact…
GO:0016071	mRNA metabolic process	3.63e-08	Process	[SUPV3L1 - suppressor of var1, 3-like 1 (s. cerevisiae), TSEN15 - trna splicing endonuclease 15 homolog (s. cerevisiae), SSU72 - ssu72 rna polymerase ii ctd phosphatase homolog (s. cerevisiae), LGALS3 - lectin, galactoside-binding, soluble, 3, HNRNPUL1 - heterogeneous nuclear ribonucleoprotein u-like 1, WTAP - wilms tumor 1 associated protein, SYMPK - symplekin, SUGP2 - surp and g patch domain co…
GO:0000377	RNA splicing, via transesterification reactions with bulged adenosine as nucleophile	4.62e-08	Process	[CPSF1 - cleavage and polyadenylation specific factor 1, 160kda, HNRNPUL1 - heterogeneous nuclear ribonucleoprotein u-like 1, HNRNPF - heterogeneous nuclear ribonucleoprotein f, HNRNPC - heterogeneous nuclear ribonucleoprotein c (c1/c2), SYNCRIP - synaptotagmin binding, cytoplasmic rna interacting protein, LSM2 - lsm2 homolog, u6 small nuclear rna associated (s. cerevisiae), SF3A3 - splicing fact…
GO:0000398	mRNA splicing, via spliceosome	4.62e-08	Process	[CPSF1 - cleavage and polyadenylation specific factor 1, 160kda, HNRNPUL1 - heterogeneous nuclear ribonucleoprotein u-like 1, HNRNPF - heterogeneous nuclear ribonucleoprotein f, HNRNPC - heterogeneous nuclear ribonucleoprotein c (c1/c2), SYNCRIP - synaptotagmin binding, cytoplasmic rna interacting protein, LSM2 - lsm2 homolog, u6 small nuclear rna associated (s. cerevisiae), SF3A3 - splicing fact…
GO:0006396	RNA processing	8.61e-08	Process	[SUPV3L1 - suppressor of var1, 3-like 1 (s. cerevisiae), TSEN15 - trna splicing endonuclease 15 homolog (s. cerevisiae), SSU72 - ssu72 rna polymerase ii ctd phosphatase homolog (s. cerevisiae), LGALS3 - lectin, galactoside-binding, soluble, 3, RRP1B - ribosomal rna processing 1 homolog b (s. cerevisiae), HNRNPUL1 - heterogeneous nuclear ribonucleoprotein u-like 1, WTAP - wilms tumor 1 associated …
GO:1901360	organic cyclic compound metabolic process	2.68e-07	Process	[GINS4 - gins complex subunit 4 (sld5 homolog), ORC3 - origin recognition complex, subunit 3, TOP1MT - topoisomerase (dna) i, mitochondrial, PMM2 - phosphomannomutase 2, NASP - nuclear autoantigenic sperm protein (histone-binding), TSEN15 - trna splicing endonuclease 15 homolog (s. cerevisiae), WIBG - within bgcn homolog (drosophila), SOX13 - sry (sex determining region y)-box 13, ZNF317 - zinc f…
GO:0006139	nucleobase-containing compound metabolic process	1.07e-06	Process	[GINS4 - gins complex subunit 4 (sld5 homolog), ORC3 - origin recognition complex, subunit 3, TOP1MT - topoisomerase (dna) i, mitochondrial, PMM2 - phosphomannomutase 2, NASP - nuclear autoantigenic sperm protein (histone-binding), TSEN15 - trna splicing endonuclease 15 homolog (s. cerevisiae), WIBG - within bgcn homolog (drosophila), SOX13 - sry (sex determining region y)-box 13, ZNF317 - zinc f…
GO:0006725	cellular aromatic compound metabolic process	1.81e-06	Process	[ORC3 - origin recognition complex, subunit 3, GINS4 - gins complex subunit 4 (sld5 homolog), TOP1MT - topoisomerase (dna) i, mitochondrial, PMM2 - phosphomannomutase 2, NASP - nuclear autoantigenic sperm protein (histone-binding), TSEN15 - trna splicing endonuclease 15 homolog (s. cerevisiae), WIBG - within bgcn homolog (drosophila), SOX13 - sry (sex determining region y)-box 13, ZNF317 - zinc f…
GO:0046483	heterocycle metabolic process	2.86e-06	Process	[ORC3 - origin recognition complex, subunit 3, GINS4 - gins complex subunit 4 (sld5 homolog), TOP1MT - topoisomerase (dna) i, mitochondrial, PMM2 - phosphomannomutase 2, NASP - nuclear autoantigenic sperm protein (histone-binding), TSEN15 - trna splicing endonuclease 15 homolog (s. cerevisiae), WIBG - within bgcn homolog (drosophila), SOX13 - sry (sex determining region y)-box 13, ZNF317 - zinc f…
GO:0090304	nucleic acid metabolic process	7.85e-06	Process	[ORC3 - origin recognition complex, subunit 3, GINS4 - gins complex subunit 4 (sld5 homolog), TOP1MT - topoisomerase (dna) i, mitochondrial, NASP - nuclear autoantigenic sperm protein (histone-binding), TSEN15 - trna splicing endonuclease 15 homolog (s. cerevisiae), WIBG - within bgcn homolog (drosophila), ZNF317 - zinc finger protein 317, SOX13 - sry (sex determining region y)-box 13, BAHD1 - br…
GO:0034641	cellular nitrogen compound metabolic process	1.02e-05	Process	[GINS4 - gins complex subunit 4 (sld5 homolog), ORC3 - origin recognition complex, subunit 3, TOP1MT - topoisomerase (dna) i, mitochondrial, PMM2 - phosphomannomutase 2, NASP - nuclear autoantigenic sperm protein (histone-binding), TSEN15 - trna splicing endonuclease 15 homolog (s. cerevisiae), WIBG - within bgcn homolog (drosophila), ZNF317 - zinc finger protein 317, SOX13 - sry (sex determining…
GO:0016070	RNA metabolic process	2.1e-05	Process	[UPF1 - upf1 regulator of nonsense transcripts homolog (yeast), LRPPRC - leucine-rich pentatricopeptide repeat containing, TSEN15 - trna splicing endonuclease 15 homolog (s. cerevisiae), WIBG - within bgcn homolog (drosophila), SOX13 - sry (sex determining region y)-box 13, ZNF317 - zinc finger protein 317, BAHD1 - bromo adjacent homology domain containing 1, SSU72 - ssu72 rna polymerase ii ctd p…
GO:0006807	nitrogen compound metabolic process	2.22e-05	Process	[GINS4 - gins complex subunit 4 (sld5 homolog), ORC3 - origin recognition complex, subunit 3, TOP1MT - topoisomerase (dna) i, mitochondrial, PMM2 - phosphomannomutase 2, LRPPRC - leucine-rich pentatricopeptide repeat containing, NASP - nuclear autoantigenic sperm protein (histone-binding), TSEN15 - trna splicing endonuclease 15 homolog (s. cerevisiae), GCNT2 - glucosaminyl (n-acetyl) transferase …
GO:0010467	gene expression	4.79e-05	Process	[BDP1 - b double prime 1, subunit of rna polymerase iii transcription initiation factor iiib, XPO5 - exportin 5, UPF1 - upf1 regulator of nonsense transcripts homolog (yeast), HNRNPUL1 - heterogeneous nuclear ribonucleoprotein u-like 1, EIF3K - eukaryotic translation initiation factor 3, subunit k, RPL26L1 - ribosomal protein l26-like 1, NRBF2 - nuclear receptor binding factor 2, WHSC2 - wolf-hir…
GO:0032259	methylation	0.000634	Process	[WDR4 - wd repeat domain 4, ASH2L - ash2 (absent, small, or homeotic)-like (drosophila), METTL11A - methyltransferase like 11a, DNMT1 - dna (cytosine-5-)-methyltransferase 1, ETF1 - eukaryotic translation termination factor 1, AHCY - adenosylhomocysteinase, NSUN2 - nop2/sun domain family, member 2]
GO:0010608	posttranscriptional regulation of gene expression	0.000705	Process	[UPF1 - upf1 regulator of nonsense transcripts homolog (yeast), WIBG - within bgcn homolog (drosophila), TIA1 - tia1 cytotoxic granule-associated rna binding protein, CDC42 - cell division cycle 42 (gtp binding protein, 25kda), ABCF1 - atp-binding cassette, sub-family f (gcn20), member 1, EIF3K - eukaryotic translation initiation factor 3, subunit k, DNAJA3 - dnaj (hsp40) homolog, subfamily a, me…
GO:0008152	metabolic process	0.000759	Process	[ORC3 - origin recognition complex, subunit 3, GINS4 - gins complex subunit 4 (sld5 homolog), TOP1MT - topoisomerase (dna) i, mitochondrial, TSEN15 - trna splicing endonuclease 15 homolog (s. cerevisiae), GCNT2 - glucosaminyl (n-acetyl) transferase 2, i-branching enzyme (i blood group), SOX13 - sry (sex determining region y)-box 13, SPG7 - spastic paraplegia 7 (pure and complicated autosomal rece…
E2V1 - ubiquitin-conjugating enzyme e2 variant 1, UBE2G2 - ubiquitin-conjugating enzyme e2g 2, RXRA - retinoid x receptor, alpha, UBE2H - ubiquitin-conjugating enzyme e2h, RRM1 - ribonucleotide reductase m1, SUMO1 - smt3 suppressor of mif two 3 homolog 1 (s. cerevisiae), RBM8A - rna binding motif protein 8a, ATG4B - atg4 autophagy related 4 homolog b (s. cerevisiae), UBE2V2 - ubiquitin-conjugatin…
GO:0003723	RNA binding	0.000321	Function	[UPF1 - upf1 regulator of nonsense transcripts homolog (yeast), LRPPRC - leucine-rich pentatricopeptide repeat containing, WIBG - within bgcn homolog (drosophila), GRSF1 - g-rich rna sequence binding factor 1, ABCF1 - atp-binding cassette, sub-family f (gcn20), member 1, EIF3K - eukaryotic translation initiation factor 3, subunit k, SUGP2 - surp and g patch domain containing 2, RBMXL1 - rna bindi…
GO:0004004	ATP-dependent RNA helicase activity	0.000537	Function	[SUPV3L1 - suppressor of var1, 3-like 1 (s. cerevisiae), DDX21 - dead (asp-glu-ala-asp) box helicase 21]
GO:0008186	RNA-dependent ATPase activity	0.000537	Function	[SUPV3L1 - suppressor of var1, 3-like 1 (s. cerevisiae), DDX21 - dead (asp-glu-ala-asp) box helicase 21]
GO:0044428	nuclear part	2.5e-06	Component	[ORC3 - origin recognition complex, subunit 3, GINS4 - gins complex subunit 4 (sld5 homolog), UPF1 - upf1 regulator of nonsense transcripts homolog (yeast), BNIP2 - bcl2/adenovirus e1b 19kda interacting protein 2, LRPPRC - leucine-rich pentatricopeptide repeat containing, COIL - coilin, TSEN15 - trna splicing endonuclease 15 homolog (s. cerevisiae), WIBG - within bgcn homolog (drosophila), BAHD1 …
GO:0005654	nucleoplasm	4.74e-06	Component	[ORC3 - origin recognition complex, subunit 3, GINS4 - gins complex subunit 4 (sld5 homolog), BDP1 - b double prime 1, subunit of rna polymerase iii transcription initiation factor iiib, BOP1 - block of proliferation 1, LRPPRC - leucine-rich pentatricopeptide repeat containing, COIL - coilin, WIBG - within bgcn homolog (drosophila), PDS5A - pds5, regulator of cohesion maintenance, homolog a (s. c…
GO:0044424	intracellular part	4.43e-05	Component	[TOP1MT - topoisomerase (dna) i, mitochondrial, GDI2 - gdp dissociation inhibitor 2, PMM2 - phosphomannomutase 2, COIL - coilin, TSEN15 - trna splicing endonuclease 15 homolog (s. cerevisiae), GCNT2 - glucosaminyl (n-acetyl) transferase 2, i-branching enzyme (i blood group), CISD2 - cdgsh iron sulfur domain 2, HAUS7 - haus augmin-like complex, subunit 7, EHD1 - eh-domain containing 1, ABCF1 - atp…
actor 3, subunit k, OFD1 - oral-facial-digital syndrome 1, NUCKS1 - nuclear casein kinase and cyclin-dependent kinase substrate 1, PSAP - prosaposin, TACC2 - transforming, acidic coiled-coil containing protein 2, API5 - apoptosis inhibitor 5, TMEM97 - transmembrane protein 97, PSMA3 - proteasome (prosome, macropain) subunit, alpha type, 3, PAICS - phosphoribosylaminoimidazole carboxylase, phospho…			Component
2, NASP - nuclear autoantigenic sperm protein (histone-binding), CNIH4 - cornichon homolog 4 (drosophila), BAHD1 - bromo adjacent homology domain containing 1, BCAP31 - b-cell receptor-associated protein 31, SSU72 - ssu72 rna polymerase ii ctd phosphatase homolog (s. cerevisiae), TRAP1 - tnf receptor-associated protein 1, NDEL1 - nude nuclear distribution e homolog (a. nidulans)-like 1, MAPRE1 - …			Component
GO:0005681	spliceosomal complex	5.54e-05	Component	[STRAP - serine/threonine kinase receptor associated protein, LGALS3 - lectin, galactoside-binding, soluble, 3, HNRNPF - heterogeneous nuclear ribonucleoprotein f, HNRNPC - heterogeneous nuclear ribonucleoprotein c (c1/c2), ADAR - adenosine deaminase, rna-specific, SYNCRIP - synaptotagmin binding, cytoplasmic rna interacting protein, LSM2 - lsm2 homolog, u6 small nuclear rna associated (s. cerevi…
GO:0030532	small nuclear ribonucleoprotein complex	0.000427	Component	[SNRPG - small nuclear ribonucleoprotein polypeptide g, PPIH - peptidylprolyl isomerase h (cyclophilin h), SNRPD1 - small nuclear ribonucleoprotein d1 polypeptide 16kda, SNRPC - small nuclear ribonucleoprotein polypeptide c, PRPF6 - prp6 pre-mrna processing factor 6 homolog (s. cerevisiae), PHF5A - phd finger protein 5a, LSM4 - lsm4 homolog, u6 small nuclear rna associated (s. cerevisiae)]
GO:0005634	nucleus	0.000459	Component	[NAP1L4 - nucleosome assembly protein 1-like 4, GTF2IRD1 - gtf2i repeat domain containing 1, LRPPRC - leucine-rich pentatricopeptide repeat containing, NASP - nuclear autoantigenic sperm protein (histone-binding), MARK2 - map/microtubule affinity-regulating kinase 2, COIL - coilin, ZNF317 - zinc finger protein 317, SOX13 - sry (sex determining region y)-box 13, SSU72 - ssu72 rna polymerase ii ctd…
GO:0005614	interstitial matrix	0.000881	Component	[CCDC80 - coiled-coil domain containing 80]
